# Supplementary material for: A Study on Machine Learning Methods’ Application for Dye Adsorption Prediction onto Agricultural Waste Activated Carbon
Source: Nanomaterials (Basel). 2021 Oct 15;11(10):2734. doi: 10.3390/nano11102734 (PMC8540925; doi:10.3390/nano11102734)
Supplement: Supplementary file 1 [file nanomaterials-11-02734-s001.zip]

Archive with 1 entries (1 files):
- nanomaterials-1380363-supplementary.pdf
